# Supplementary material for: Preparation of 2D ZIF-L and Its Antibacterial and Antifouling Properties
Source: Nanomaterials (Basel). 2023 Jan 2;13(1):202. doi: 10.3390/nano13010202 (PMC9824576; doi:10.3390/nano13010202)
Supplement: Supplementary file 1 [file nanomaterials-13-00202-s001.zip]

Archive with 1 entries (1 files):
- nanomaterials-2077723-supplementary.pdf
